# Supplementary material for: Social dynamics of short term variability in key measures of household and community wellbeing in Bangladesh
Source: Sci Data. 2019 Jul 17;6:125. doi: 10.1038/s41597-019-0128-0 (PMC6637126; doi:10.1038/s41597-019-0128-0)
Supplement: Supplementary file 1 — Download metadata file [file 41597_2019_128_MOESM1_ESM.zip]

Archive with 3 entries (3 files):
- s_Bell668B_study.txt
- a_Bell668B_assay.txt
- i_Investigation.txt
