# Supplementary material for: Social dynamics of short term variability in key measures of household and community wellbeing in Bangladesh
Source: Sci Data. 2019 Jul 17;6:125. doi: 10.1038/s41597-019-0128-0 (PMC6637126; doi:10.1038/s41597-019-0128-0)
Supplement: Supplementary file 1 — Download metadata file [file 41597_2019_128_MOESM1_ESM.zip › s_Bell668B_study.txt]

Source Name	Characteristics[organism]	Term Source REF	Term Accession Number	Characteristics[geographical location]	Term Source REF	Term Accession Number	Characteristics[environment type]	Term Source REF	Term Accession Number	Protocol REF	Sample Name	Factor Value[sampling frequency]	Factor Value[geographic location]
Bangladeshi farmers selected randomly from a sampling frame that was prepared in consultation with the local agricultural extension officers	Homo sapiens	NCBITaxon	NCBITaxon:9606	Rangpur District	GAZ	GAZ:00015901	rural area	ENVO	ENVO:01000772	Participant selection	farmers with smartphones	weekly;monthly;seasonally	20 villages
