# Supplementary material for: Social dynamics of short term variability in key measures of household and community wellbeing in Bangladesh
Source: Sci Data. 2019 Jul 17;6:125. doi: 10.1038/s41597-019-0128-0 (PMC6637126; doi:10.1038/s41597-019-0128-0)
Supplement: Supplementary file 1 — Download metadata file [file 41597_2019_128_MOESM1_ESM.zip › a_Bell668B_assay.txt]

Sample Name	Protocol REF	Assay Name	Raw Data File	Comment[Data Repository]	Comment[Data Record Accession]	Comment[Data Record URI]
farmers with smartphones	Survey Implementation	AgriculturalExtensionServices	AgriculturalExtensionServices	Harvard Dataverse	doi:10.7910/DVN/HBQQVE	https://doi.org/10.7910/DVN/HBQQVE
farmers with smartphones	Survey Implementation	AgriculturalSubsidyCard	AgriculturalSubsidyCard	Harvard Dataverse	doi:10.7910/DVN/HBQQVE	https://doi.org/10.7910/DVN/HBQQVE
farmers with smartphones	Survey Implementation	BasicInformation	BasicInformation	Harvard Dataverse	doi:10.7910/DVN/HBQQVE	https://doi.org/10.7910/DVN/HBQQVE
farmers with smartphones	Survey Implementation	ClimateEvent	ClimateEvent	Harvard Dataverse	doi:10.7910/DVN/HBQQVE	https://doi.org/10.7910/DVN/HBQQVE
farmers with smartphones	Survey Implementation	FoodStorageCapacity	FoodStorageCapacity	Harvard Dataverse	doi:10.7910/DVN/HBQQVE	https://doi.org/10.7910/DVN/HBQQVE
farmers with smartphones	Survey Implementation	HousingandSanitation	HousingandSanitation	Harvard Dataverse	doi:10.7910/DVN/HBQQVE	https://doi.org/10.7910/DVN/HBQQVE
farmers with smartphones	Survey Implementation	latrineUse	latrineUse	Harvard Dataverse	doi:10.7910/DVN/HBQQVE	https://doi.org/10.7910/DVN/HBQQVE
farmers with smartphones	Survey Implementation	SubjectiveWellbeing	SubjectiveWellbeing	Harvard Dataverse	doi:10.7910/DVN/HBQQVE	https://doi.org/10.7910/DVN/HBQQVE
farmers with smartphones	Survey Implementation	tubewellWalk	tubewellWalk	Harvard Dataverse	doi:10.7910/DVN/HBQQVE	https://doi.org/10.7910/DVN/HBQQVE
