# Supplementary material for: Social dynamics of short term variability in key measures of household and community wellbeing in Bangladesh
Source: Sci Data. 2019 Jul 17;6:125. doi: 10.1038/s41597-019-0128-0 (PMC6637126; doi:10.1038/s41597-019-0128-0)
Supplement: Supplementary file 1 — Download metadata file [file 41597_2019_128_MOESM1_ESM.zip › i_Investigation.txt]

# Investigation File generated for Scientific Data with Investigation File Authoring Tool version 0.1.0 on 02/07/2019 - This metadata file is CC0
ONTOLOGY SOURCE REFERENCE
Term Source Name	NCBITaxon	GAZ	ENVO	OBI	EFO	ERO	NPO	NCIT
Term Source File	http://data.bioontology.org/ontologies/NCBITAXON	http://data.bioontology.org/ontologies/GAZ	http://data.bioontology.org/ontologies/ENVO	http://data.bioontology.org/ontologies/OBI	http://data.bioontology.org/ontologies/EFO	http://data.bioontology.org/ontologies/ERO	http://data.bioontology.org/ontologies/NPO	http://data.bioontology.org/ontologies/NCIT
Term Source Version	2016AB	$Revision: 1.512 $		2014-08-18	3.7.0	2013-08-02	2011-12-08 (yyyy-mm-dd)	17.06d
Term Source Description	National Center for Biotechnology Information (NCBI) Organismal Classification	Gazetteer	Environment Ontology	Ontology for Biomedical Investigations	Experimental Factor Ontology	Eagle-I Research Resource Ontology	NanoParticle Ontology	National Cancer Institute Thesaurus
INVESTIGATION
Investigation Identifier
Investigation Title
Investigation Description
Investigation Submission Date
Investigation Public Release Date
INVESTIGATION PUBLICATIONS
Investigation PubMed ID
Investigation Publication DOI
Investigation Publication Author List
Investigation Publication Title
Investigation Publication Status
Investigation Publication Status Term Accession Number
Investigation Publication Status Term Source REF
INVESTIGATION CONTACTS
Investigation Person Last Name
Investigation Person Mid Initials
Investigation Person First Name
Investigation Person Address
Investigation Person Phone
Investigation Person Fax
Investigation Person Email
Investigation Person Affiliation
Investigation Person Roles
Investigation Person Roles Term Accession Number
Investigation Person Roles Term Source REF
STUDY
Study Identifier	10.1038/s41597-019-0128-0
Study Title	Social dynamics of short term variability in key measures of household and community wellbeing in Bangladesh
Study Submission Date	17/12/2018
Study Public Release Date	17/07/2019
Study Description	https://www.nature.com/articles/s41597-019-0128-0
Study File Name	s_Bell668B_study.txt
Comment[Subject Keywords]	""
Comment[Manuscript Licence]	CC BY-4.0
Comment[Experimental Metadata Licence]	CC0
Comment[Supplementary Information File Name]
Comment[Supplementary Information File Type]
Comment[Supplementary Information File URL]
Comment[Data Repository]	Harvard Dataverse
Comment[Data Record Accession]	doi:10.7910/DVN/HBQQVE
Comment[Data Record URI]	https://doi.org/10.7910/DVN/HBQQVE
STUDY DESIGN DESCRIPTORS
Study Design Type	observation design	time series design	behavioral data analysis objective
Study Design Type Term Accession Number	OBI:0300311	http://www.ebi.ac.uk/efo/EFO_0001779	ERO:0100130
Study Design Type Term Source REF	OBI	EFO	ERO
STUDY PUBLICATIONS
Study PubMed ID	""	""
Study Publication DOI	doi:10.1371/journal.pone.0165924	doi:10.1007/s11111-019-0314-1
Study Publication Author List	""	""
Study Publication Title	""	""
Study Publication Status	published	published
Study Publication Status Term Accession Number		
Study Publication Status Term Source REF		
STUDY FACTORS
Study Factor Name	sampling frequency	geographic location
Study Factor Type	frequency	geographic location
Study Factor Type Term Accession Number	http://purl.org/obo/owl/PATO#PATO_0000044	GAZ:00000448
Study Factor Type Term Source REF	NPO	OBI
STUDY ASSAYS
Study Assay Measurement Type	Quality of Life
Study Assay Measurement Type Term Accession Number	NCIT:C17047
Study Assay Measurement Type Term Source REF	NCIT
Study Assay Technology Type	crowd-sourced data generation
Study Assay Technology Type Term Accession Number	""
Study Assay Technology Type Term Source REF	""
Study Assay Technology Platform	""
Study Assay File Name	a_Bell668B_assay.txt
STUDY PROTOCOLS
Study Protocol Name	Participant selection	Survey Implementation
Study Protocol Type	selection	survey method
Study Protocol Type Term Accession Number	OBI:0001928	ERO:0001320
Study Protocol Type Term Source REF	OBI	ERO
Study Protocol Description		
Study Protocol URI	""	""
Study Protocol Version		
Study Protocol Parameters Name	""	""
Study Protocol Parameters Name Term Accession Number	""	""
Study Protocol Parameters Name Term Source REF	""	""
Study Protocol Components Name	""	""
Study Protocol Components Type	""	""
Study Protocol Components Type Term Accession Number	""	""
Study Protocol Components Type Term Source REF	""	""
STUDY CONTACTS
Study Person Last Name	Tamal	Bell	Killilea	Ward
Study Person First Name	Md. Ehsanul Haque	Andrew R.	Mary E.	Patrick S.
Study Person Mid Initials
Study Person Email	""	andrew.reid.bell@nyu.edu	""	""
Study Person Phone
Study Person Fax
Study Person Address
Study Person Affiliation	International Food Policy Research Institute, Dhaka, Bangladesh	New York University, New York, USA	New York University, New York, USA	Duke Kunshan University, Kunshan, China
Study Person Roles
Study Person Roles Term Accession Number
Study Person Roles Term Source REF
Comment[Study Person ORCID]	""	""	""	""
Comment[Funder]
Comment[FundRef ID]
Comment[Funder Term Source REF]
Comment[Grant Identifier]
