# Supplementary material for: Social dynamics of short term variability in key measures of household and community wellbeing in Bangladesh
Source: Sci Data. 2019 Jul 17;6:125. doi: 10.1038/s41597-019-0128-0 (PMC6637126; doi:10.1038/s41597-019-0128-0)
Supplement: Supplementary file 2 — Supplementary File 1 [file 41597_2019_128_MOESM2_ESM.xls]

## Sheet: Sheet1
Supplementary File 2: Summary information of the phone setup generated through Matlab script
Title	Times	Users	Value
Basic Information	0	1	1
Household Composition	0	1	5
Employment	3	2	5
Assets	0	1	5
Module D2: Agricultural Implements and Other Productive assets: Farming Tools	0	1	3
Module D2: Agricultural Implements and Other Productive assets: Machinery	0	1	2
Module D2: Agricultural Implements and Other Productive assets: Other Productive Assets	0	1	3
Savings	1	1	4
Loans	1	1	4
Plots	0	1	5
Crops	1	1	2
Irrigation Harvesting (seperated)	3	1	3
Fertilizers and Pesticides	3	1	5
Rental cost of Tools Machinery and Draft Animals	3	1	3
Labor for planting and harvest	3	1	5
Module H7: Fertilizer Seed and Pesticides price in different crop seasons	1	1	5
Module H8: Location of purchase/rent of Animals Tool/Machineries Agricultural labor Fertilizer Pesticides	1	1	1
Agricultural Production	3	1	5
Food Storage Capacity	3	1	5
Agricultural Extension	1	1	2
Agricultural Subsidies	1	1	3
K1-Livestock	3	1	1
Aquaculture	0	1	1
Fish production	3	1	2
Marketing of crop/animal production	3	1	2
N-NonAgEnt	1	1	3
Food consumption	3	2	5
Non-food expenditure	3	1	1
Module Q: Housing (Male Enumerator)	1	1	5
Module R: Sanitation and Water (Male Enumerator)	1	1	1
Module S: Access to Facilities (Male Enumerator)	1	1	4
Bad Shocks	1	2	5
Good Shocks	1	2	2
Social Safety Nets	3	1	5
Migration	1	1	1
Remittance In	3	1	1
Remittance Out	3	1	2
Other income	3	1	4
Module W4: Illness	3	1	1
School attendance	3	2	4
Subjective Well-being	3	2	1
