# Supplementary material for: Social dynamics of short term variability in key measures of household and community wellbeing in Bangladesh
Source: Sci Data. 2019 Jul 17;6:125. doi: 10.1038/s41597-019-0128-0 (PMC6637126; doi:10.1038/s41597-019-0128-0)
Supplement: Supplementary file 3 — Supplementary File 2 [file 41597_2019_128_MOESM3_ESM.txt]

function [phoneSchedule, phoneTaskCounts, phoneValueCounts] = genUniqueSetups()

uniqueSetups = 20;
weeks = 50;
seasons = 3;
months = 12;
maxRearrange = 1000;
targetGini = 0.01;


Time0 = 0;
Time1 = 1;
Time2 = 2;
Time3 = 3;

User2 = 2;

Time1Interval = 16;
Time2Interval = 4;
Time3Interval = 1;

Time0Repeats = 1;
Time1Repeats = 3;
Time2Repeats = 12;
Time3Repeats = 48;

formList = dataset('XLSFile','formSummary.xls');

%in form list, for 'Times:
%0: Ask once only at beginning of pilot
%1: Ask once per season (3 times per year)
%3: Three different versions:  per season, per month, per week

%in form list, for 'Users:
%1: Ask only to user
%2: Ask to user, and then ask separately to a friend or neighbor, with same
%recall period

%Time 0 forms asked 1 time, Time 1 forms asked 3 times, Time 2 forms asked 12 times, and
%Time 3 forms asked 48 times.  User 2 forms asked 2 times as much

%Randomly assign versioning of each form to phones
uniquePhones = zeros(uniqueSetups,length(formList),2);

uniquePhones(:,formList.Times == 1,1) = 1;
uniquePhones(:,formList.Times == Time3,1) = ceil(rand(uniqueSetups,sum(formList.Times == Time3))*Time3);

uniquePhones(:,formList.Users == 1,2) = 1;
uniquePhones(:,formList.Users == User2,2) = ceil(rand(uniqueSetups,sum(formList.Users == User2))*User2);

%calculate the total value in each phone by multiplying the number of times
%a task is done through its value and summing
timeCount = [Time0Repeats Time1Repeats Time2Repeats Time3Repeats];
phoneValue = sum(timeCount(uniquePhones(:,:,1)+1) .* (ones(uniqueSetups,1)*(formList.Value')) .* uniquePhones(:,:,2),2);
giniPhone = calcGini(phoneValue);
count = 1;

%now do a strategic re-arrange, to try to even out value.  Do random
%pair-wise substitutions until the GINI for phone value is below tolerance
tempValue = 1:length(formList);
indexChangeForms = tempValue(formList.Times > 1);
while(count < maxRearrange & giniPhone > targetGini)
    newUniquePhones = uniquePhones;
    randForm = indexChangeForms(ceil(rand()*length(indexChangeForms))); %choosing only from forms that have different versions across phones
    randPhones = randperm(uniqueSetups);
    randPhones = randPhones(1:2);
    
    tempValue = newUniquePhones(randPhones(1),randForm,:);
    newUniquePhones(randPhones(1),randForm,:) = newUniquePhones(randPhones(2),randForm,:);
    newUniquePhones(randPhones(2),randForm,:) = tempValue;
    
    newPhoneValue = sum(timeCount(newUniquePhones(:,:,1)+1) .* (ones(uniqueSetups,1)*(formList.Value')) .* newUniquePhones(:,:,2),2);
    newGiniPhone = calcGini(newPhoneValue);

    if(newGiniPhone < giniPhone)
       giniPhone = newGiniPhone;
       uniquePhones = newUniquePhones;
    end
   count = count + 1; 
end

%now spread the tasks out across the weeks of the pilot

%Time 0 forms are asked once the first 2 weeks
%Time 1 forms are asked once within each 16 week period following the first
%2 weeks
%Time 2 forms are asked once within each 4 week period following the first
%2 weeks
%Time 3 forms are asked once within each week period after the first 2
%weeks

phoneSchedule = cell(uniqueSetups,weeks);
phoneTaskCounts = zeros(uniqueSetups,weeks);
phoneValueCounts = zeros(uniqueSetups,weeks);
for indexI = 1:uniqueSetups
    for indexJ = 1:length(formList)
        
        switch uniquePhones(indexI,indexJ,1)
            
            case 0
                phoneWeek = find(phoneTaskCounts(indexI,1:2) == min(phoneTaskCounts(indexI,1:2)));
                phoneWeek = phoneWeek(randperm(length(phoneWeek)));
                phoneWeek = phoneWeek(1);
                
                phoneSchedule{indexI,phoneWeek}{end+1} = ['Initial - ' formList.Title{indexJ}];
                phoneTaskCounts(indexI,phoneWeek) = phoneTaskCounts(indexI,phoneWeek) + 1;
                phoneValueCounts(indexI,phoneWeek) = phoneValueCounts(indexI,phoneWeek) + formList.Value(indexJ);
            case 1
                if uniquePhones(indexI,indexJ,2) == 1
                    for indexK = 1:seasons
                        phoneWeek = find(phoneTaskCounts(indexI,(indexK-1)*16+3:(indexK)*Time1Interval+2) == min(phoneTaskCounts(indexI,(indexK-1)*Time1Interval+3:(indexK)*Time1Interval+2)));
                        phoneWeek = phoneWeek(randperm(length(phoneWeek))) + (indexK-1)*Time1Interval+2;
                        phoneWeek = phoneWeek(1);
                        
                        phoneSchedule{indexI,phoneWeek}{end+1} = ['Seasonally - ' formList.Title{indexJ}];
                        phoneTaskCounts(indexI,phoneWeek) = phoneTaskCounts(indexI,phoneWeek) + 1;
                        phoneValueCounts(indexI,phoneWeek) = phoneValueCounts(indexI,phoneWeek) + formList.Value(indexJ);
                    end
                else
                    for indexK = 1:seasons
                        phoneWeek = find(phoneTaskCounts(indexI,(indexK-1)*Time1Interval+3:(indexK)*Time1Interval+2) == min(phoneTaskCounts(indexI,(indexK-1)*Time1Interval+3:(indexK)*Time1Interval+2)));
                        phoneWeek = phoneWeek(randperm(length(phoneWeek))) + (indexK-1)*Time1Interval+2;
                        phoneWeek = phoneWeek(1);
                        
                        phoneSchedule{indexI,phoneWeek}{end+1} = ['Seasonally - ' formList.Title{indexJ}];
                        phoneTaskCounts(indexI,phoneWeek) = phoneTaskCounts(indexI,phoneWeek) + 1;
                        phoneValueCounts(indexI,phoneWeek) = phoneValueCounts(indexI,phoneWeek) + formList.Value(indexJ);
                    end
                    for indexK = 1:seasons
                        phoneWeek = find(phoneTaskCounts(indexI,(indexK-1)*Time1Interval+3:(indexK)*Time1Interval+2) == min(phoneTaskCounts(indexI,(indexK-1)*Time1Interval+3:(indexK)*Time1Interval+2)));
                        phoneWeek = phoneWeek(randperm(length(phoneWeek))) + (indexK-1)*Time1Interval+2;
                        phoneWeek = phoneWeek(1);
                        
                        phoneSchedule{indexI,phoneWeek}{end+1} = ['Seasonally_Neighbor - ' formList.Title{indexJ}];
                        phoneTaskCounts(indexI,phoneWeek) = phoneTaskCounts(indexI,phoneWeek) + 1;
                        phoneValueCounts(indexI,phoneWeek) = phoneValueCounts(indexI,phoneWeek) + formList.Value(indexJ);
                    end
                    
                end
            case 2
                if uniquePhones(indexI,indexJ,2) == 1
                    for indexK = 1:months
                        phoneWeek = find(phoneTaskCounts(indexI,(indexK-1)*Time2Interval+3:(indexK)*Time2Interval+2) == min(phoneTaskCounts(indexI,(indexK-1)*Time2Interval+3:(indexK)*Time2Interval+2)));
                        phoneWeek = phoneWeek(randperm(length(phoneWeek))) + (indexK-1)*Time2Interval+2;
                        phoneWeek = phoneWeek(1);
                        
                        phoneSchedule{indexI,phoneWeek}{end+1} = ['Monthly - ' formList.Title{indexJ}];
                        phoneTaskCounts(indexI,phoneWeek) = phoneTaskCounts(indexI,phoneWeek) + 1;
                        phoneValueCounts(indexI,phoneWeek) = phoneValueCounts(indexI,phoneWeek) + formList.Value(indexJ);
                    end
                else
                    for indexK = 1:months
                        phoneWeek = find(phoneTaskCounts(indexI,(indexK-1)*Time2Interval+3:(indexK)*Time2Interval+2) == min(phoneTaskCounts(indexI,(indexK-1)*Time2Interval+3:(indexK)*Time2Interval+2)));
                        phoneWeek = phoneWeek(randperm(length(phoneWeek))) + (indexK-1)*Time2Interval+2;
                        phoneWeek = phoneWeek(1);
                        
                        phoneSchedule{indexI,phoneWeek}{end+1} = ['Monthly - ' formList.Title{indexJ}];
                        phoneTaskCounts(indexI,phoneWeek) = phoneTaskCounts(indexI,phoneWeek) + 1;
                        phoneValueCounts(indexI,phoneWeek) = phoneValueCounts(indexI,phoneWeek) + formList.Value(indexJ);
                    end
                    for indexK = 1:months
                        phoneWeek = find(phoneTaskCounts(indexI,(indexK-1)*Time2Interval+3:(indexK)*Time2Interval+2) == min(phoneTaskCounts(indexI,(indexK-1)*Time2Interval+3:(indexK)*Time2Interval+2)));
                        phoneWeek = phoneWeek(randperm(length(phoneWeek))) + (indexK-1)*Time2Interval+2;
                        phoneWeek = phoneWeek(1);
                        
                        phoneSchedule{indexI,phoneWeek}{end+1} = ['Monthly_Neighbor - ' formList.Title{indexJ}];
                        phoneTaskCounts(indexI,phoneWeek) = phoneTaskCounts(indexI,phoneWeek) + 1;
                        phoneValueCounts(indexI,phoneWeek) = phoneValueCounts(indexI,phoneWeek) + formList.Value(indexJ);
                    end
                    
                end
            case 3
                if uniquePhones(indexI,indexJ,2) == 1
                    for indexK = 1:(weeks - 2)
                        phoneWeek = indexK + 2;
                        
                        phoneSchedule{indexI,phoneWeek}{end+1} = ['Weekly - ' formList.Title{indexJ}];
                        phoneTaskCounts(indexI,phoneWeek) = phoneTaskCounts(indexI,phoneWeek) + 1;
                        phoneValueCounts(indexI,phoneWeek) = phoneValueCounts(indexI,phoneWeek) + formList.Value(indexJ);
                    end
                else
                    for indexK = 1:(weeks - 2)
                        phoneWeek = indexK + 2;
                        
                        phoneSchedule{indexI,phoneWeek}{end+1} = ['Weekly - ' formList.Title{indexJ}];
                        phoneTaskCounts(indexI,phoneWeek) = phoneTaskCounts(indexI,phoneWeek) + 1;
                        phoneValueCounts(indexI,phoneWeek) = phoneValueCounts(indexI,phoneWeek) + formList.Value(indexJ);
                    end
                    for indexK = 1:(weeks - 2)
                        phoneWeek = indexK + 2;
                        
                        phoneSchedule{indexI,phoneWeek}{end+1} = ['Weekly_Neighbor - ' formList.Title{indexJ}];
                        phoneTaskCounts(indexI,phoneWeek) = phoneTaskCounts(indexI,phoneWeek) + 1;
                        phoneValueCounts(indexI,phoneWeek) = phoneValueCounts(indexI,phoneWeek) + formList.Value(indexJ);
                    end
                    
                end
        end
 
    end
end

%output schedules
phoneScheduleSheets = cell(uniqueSetups,1);
for indexI = 1:uniqueSetups
    width = 2;
    for indexJ = 1:weeks
        tempSheet = cell(7,width);
        tempSheet(:,1) = {['Week ' num2str(indexJ)]};
        tempData = phoneSchedule{indexI, indexJ};
        column = 2;
        while (~isempty(tempData))
           currentWeek = tempData(1:min(length(tempData),7));
           reorderedWeek = cell(7,1);
           reorderedWeek(randperm(7,length(currentWeek))) = currentWeek;
           tempData(1:min(length(tempData),7)) = [];
           tempSheet(:,column) = reorderedWeek';
           if(column > width)
               width = column;
               phoneScheduleSheets{indexI} = [phoneScheduleSheets{indexI} cell(size(phoneScheduleSheets{indexI},1),width - size(phoneScheduleSheets{indexI},2))];
           end
           column = column+1;
        end
        phoneScheduleSheets{indexI} = [phoneScheduleSheets{indexI}; tempSheet];
    end
end

for indexI = 1:uniqueSetups
   cell2csv(phoneScheduleSheets{indexI},['phoneSetup' num2str(indexI)]); 
end
end

function gini = calcGini(values)


n = length(values);

index = 1:n;

sortValues = sort(values);

sumV = sum(values);

try sumIV = sum(sortValues.*index);
    
catch sumIV = sum(sortValues'.*index);

end

gini = 2*sumIV/(n*sumV) - (n+1)/n;

end
